# Supplementary material for: Purinergic Ca2+ Signaling as a Novel Mechanism of Drug Tolerance in BRAF-Mutant Melanoma
Source: Cancers (Basel). 2024 Jun 30;16(13):2426. doi: 10.3390/cancers16132426 (PMC11240618; doi:10.3390/cancers16132426)
Supplement: Supplementary file 1 [file cancers-16-02426-s001.zip]

Archive with 3 entries (3 files):
- Supp Video S1.mov
- supplemental.pdf
- Supplementary Table S1.pdf
